# Supplementary material for: Hair follicle epithelial stem cells contribute to interfollicular epidermis during homeostasis
Source: JCI Insight. 2025 Jul 8;10(16):e193496. doi: 10.1172/jci.insight.193496 (PMC12406716; doi:10.1172/jci.insight.193496)
Supplement: Supporting data values [file jciinsight-10-193496-s136.xlsx]

## Sheet: Figure 7D
	Ctrl	Ctrl	Ctrl	Krox20 OE	Krox20 OE	Krox20 OE
Snail 1	1	1	1		6.16	4.5
Snail 2	1	1	1	0.85	0.89	0.65
Twist1	1	1	1	4.85	3.71	2.71
E-Cadherin	1	1	1	0.72	0.66	0.49
β-Catenin	1	1	1	1.96	2.74	1.63
Notch1	1	1	1	2.85	2.79	2.44

## Sheet: Supplemental Fig.2A
	P1-4						Percentage
Total # of HF	15	13	14	13	11		P1-4	P1-4	P1-4	P1-4	P1-4
Upper or middle HF labeled by tdTomato	13	11	10	13	10		86.6667	84.6154	71.4286	100	90.9091
Lower HF labeled by tdTomato	0	0	0	0	0		0	0	0	0	0
IFE labeled by tdTomato	0	0	0	0	0		0	0	0	0	0
	P18-22
Total # of HF	13	12	11	12	14		P18-22	P18-22	P18-22	P18-22	P18-22
Upper or middle HF labeled by tdTomato	13	12	10	10	12		100	100	90.9091	83.3333	85.7143
Lower HF labeled by tdTomato	9	8	10	9	12		69.2308	66.6667	90.9091	75	85.7143
IFE labeled by tdTomato	2	0	1	1	0		15.3846	0	9.09091	8.33333	0
	P30-P34						P30-P34	P30-P34	P30-P34	P30-P34	P30-P34
Total # of HF	12	9	15	11	13
Upper or middle HF labeled by tdTomato	11	9	13	8	12		91.6667	100	86.6667	72.7273	92.3077
Lower HF labeled by tdTomato	11	9	12	8	12		91.6667	100	80	72.7273	92.3077
IFE labeled by tdTomato	6	7	10	7	7		50	77.7778	66.6667	63.6364	53.8462
	P55-P70						P55-P70	P55-P70	P55-P70	P55-P70	P55-P70
Total # of HF	14	14	14	13	12
Upper or middle HF labeled by tdTomato	12	12	11	10	11		85.7143	85.7143	78.5714	76.9231	91.6667
Lower HF labeled by tdTomato	12	11	11	10	11		85.7143	78.5714	78.5714	76.9231	91.6667
IFE labeled by tdTomato	13	12	9	11	9		92.8571	85.7143	64.2857	84.6154	75
	P100-P140						P100-P140	P100-P140	P100-P140	P100-P140	P100-P140
Total # of HF	13	10	12	13	14
Upper or middle HF labeled by tdTomato	12	10	11	13	12		92.3077	100	91.6667	100	85.7143
Lower HF labeled by tdTomato	12	10	11	13	12		92.3077	100	91.6667	100	85.7143
IFE labeled by tdTomato	13	8	11	12	13		100	80	91.6667	92.3077	92.8571

## Sheet: Supplemental Fig. 2B
# of HF	Total # of HF #1	Total # of HF #2	Total # of HF #3	Total # of HF #4	Total # of HF #5	Total # of HF #6	Total # of HF #7
P58	4	6	8	6	7	9
P65	8	6	7	5	7	8
P85	13	10	9	8	11	14
P114	7	8	9	6	7	6	8
P175	11	9	8	11	10	13	11
# of HF with signal	IFE #1	IFE #2	IFE #3	IFE #4	IFE #5	IFE #6	IFE #7	IFE #8	IFE #9	IFE #10	IFE #11	IFE #12	IFE #13	IFE #14	IFE #15	IFE #16	IFE #17	IFE #18	IFE #19	IFE #20	IFE #21	IFE #22	IFE #23	IFE #24	IFE #25
P58	0	0	0	0	0	0
P65	0	0	0	0	0	0
P85	3	1	2	0	2	3
P114	4	3	5	3	3	2	5
P175	9	7	6	9	8	7	10
% of HF	IFE #1	IFE #2	IFE #3	IFE #4	IFE #5	IFE #6	IFE #7	IFE #8	IFE #9	IFE #10	IFE #11	IFE #12	IFE #13	IFE #14	IFE #15	IFE #16	IFE #17	IFE #18	IFE #19	IFE #20	IFE #21	IFE #22	IFE #23	IFE #24	IFE #25
P58	0	0	0	0	0	0
P65	0	0	0	0	0	0
P85	0.230769	0.1	0.222222	0	0.181818	0.214286
P114	0.571429	0.375	0.555556	0.5	0.428571	0.333333	0.625
P175	0.818182	0.777778	0.75	0.818182	0.8	0.538462	0.909091
				23.0769

## Sheet: Supplemental Fig. 2C
	outliers removed from final analysis
# of HF with signal	Total # of HF #1	Total # of HF #2	Total # of HF #3	Total # of HF #4	Total # of HF #5	Total # of HF #6	Total # of HF #7	Total # of HF #8	Total # of HF #9	Total # of HF #10
P99 - P100	15	13	9	7	12	12	11
P120 - P130	15	11	11	8	8	9	10	12	9	10
P175 - P185	15	14	10	10	10	12	10
P210 - P215	12	11	10	10	13	11
# of HF with signal	Upper/Mid HF #1	Upper/Mid HF #2	Upper/Mid HF #3	Upper/Mid HF #4	Upper/Mid HF #5	Upper/Mid HF #6	Upper/Mid HF #7	Upper/Mid HF #8	Upper/Mid HF #9	Upper/Mid HF #10
P99 - P100	15	13	9	7	12	12	10
P120 - P130	14	11	11	8	8	9	10	12	9	10
P175 - P185	13	14	9	10	10	12	10
P210 - P215	11	10	10	10	13	10
													7
# of HF with signal	Lower HF #1	Lower HF #2	Lower HF #3	Lower HF #4	Lower HF #5	Lower HF #6	Lower HF #7	Lower HF #8	Lower HF #9	Lower HF #10	Lower HF #11	Lower HF #12	Lower HF #13	Lower HF #14	Lower HF #15
P99 - P100	0	0	0	0	0	0	0	0	0	0	0	0	0	0	0
P120 - P130	0	0	0	0	1	0	0	0	0	1	1	0	0	0	1
P175 - P185	10	11	6	8	10	5	2
P210 - P215	12	7	8	10	12	9
% of HF	Upper/Mid HF #1	Upper/Mid HF #2	Upper/Mid HF #3	Upper/Mid HF #4	Upper/Mid HF #5	Upper/Mid HF #6	Upper/Mid HF #7	Upper/Mid HF #8	Upper/Mid HF #9	Upper/Mid HF #10	Upper/Mid HF #11
P99 - P100	1	1	1	1	1	1	0.909091
P120 - P130	0.933333	1	1	1	1	1	1	1	1	1
P175 - P185	0.866667	1	0.9	1	1	1	1
P210 - P215	0.916667	0.909091	1	1	1	0.909091
% of HF	Lower HF #1	Lower HF #2	Lower HF #3	Lower HF #4	Lower HF #5	Lower HF #6	Lower HF #7	Lower HF #8	Lower HF #9	Lower HF #10	Lower HF #11
P99 - P100	0	0	0	0	0	0	0
P120 - P130	0	0	0	0	0.125	0	0	0	0	0.1
P175 - P185	0.666667	0.785714	0.6	0.8	1
P210 - P215	1	0.636364	0.8	1	0.923077	0.818182
# of HF with signal	Total # of IFE #1	Total # of IFE #2	Total # of IFE #3	Total # of IFE #4	Total # of IFE #5	Total # of IFE #6	Total # of IFE #7	Total # of IFE #8	Total # of IFE #9	Total # of IFE #10	Total # of IFE #11	Total # of IFE #12	Total # of IFE #13
P99 - P100	13	13	15	17	14	12	15	16	14	13	6
P120 - P130	8	10	13	11	7	15	12	13	17	13	12	15	13
P175 - P185	10	12	13	13	7	6	13	11	11	14	7	14
P210 - P215	12	13	10	10	9	11	12	11
# of HF with signal	IFE #1	IFE #2	IFE #3	IFE #4	IFE #5	IFE #6	IFE #7	IFE #8	IFE #9	IFE #10	IFE #11	IFE #12	IFE #13	IFE #14	IFE #15
P99 - P100	0	0	0	0	0	0	0	0	0	0	0	0	0	0	0
P120 - P130	0	0	0	0	0	0	0	0	0	0	0	0	0	0	0
P175 - P185	0	1	0	1	0	1	0	0	0	0	0	0
P210 - P215	6	1	5	5	5	2	3	3
% of HF	IFE #1	IFE #2	IFE #3	IFE #4	IFE #5	IFE #6	IFE #7	IFE #8	IFE #9	IFE #10	IFE #11	IFE #12	IFE #13
P99 - P100	0	0	0	0	0	0	0	0	0	0	0
P120 - P130	0	0	0	0	0	0	0	0	0	0	0	0	0
P175 - P185	0	0.0833333	0	0.0769231	0		0	0	0	0	0	0
P210 - P215	0.5		0.5	0.5	0.555556			0.272727

## Sheet: Supplemental Fig. 3B
		outliers removed from final analysis
# of HF with signal	Total # of HF #1	Total # of HF #2	Total # of HF #3	Total # of HF #4	Total # of HF #5	Total # of HF #6	Total # of HF #7	Total # of HF #8	Total # of HF #9	Total # of HF #10	Total # of HF #11	Total # of HF #12	Total # of HF #13	Total # of HF #14	Total # of HF #15	Total # of HF #16	Total # of HF #17	Total # of HF #18	Total # of HF #19	Total # of HF #20	Total # of HF #21	Total # of HF #22	Total # of HF #23	Total # of HF #24	Total # of HF #25
P1-P3	7	8	7	9	8	8
P10 - P15	7	7
P20 - P35	11	14	15	10	9	10	10	8	10	11	8	9	10	7	8
P45 - P50	12	10	11	11	11	14	11	15	14	14	10
6M - 10M	10	9	9	14	11	11	15	11
# of HF with signal	Upper HF #1	Upper HF #2	Upper HF #3	Upper HF #4	Upper HF #5	Upper HF #6	Upper HF #7	Upper HF #8	Upper HF #9	Upper HF #10	Upper HF #11	Upper HF #12	Upper HF #13	Upper HF #14	Upper HF #15	Upper HF #16	Upper HF #17	Upper HF #18	Upper HF #19	Upper HF #20	Upper HF #21	Upper HF #22	Upper HF #23	Upper HF #24	Upper HF #25
P1-P3	4	7	4	8	4	6
P10 - P15	7	7
P20 - P35	11	14	15	10	9	9	10	8	10	11	7	9	10	6	8
P45 - P50	12	10	11	11	11	14	11	15	14	14	10
6M - 10M	10	9	9	14	11	11	15	11
# of HF with signal	Mid HF #1	Mid HF #2	Mid HF #3	Mid HF #4	Mid HF #5	Mid HF #6	Mid HF #7	Mid HF #8	Mid HF #9	Mid HF #10	Mid HF #11	Mid HF #12	Mid HF #13	Mid HF #14	Mid HF #15	Mid HF #16	Mid HF #17	Mid HF #18	Mid HF #19	Mid HF #20	Mid HF #21	Mid HF #22	Mid HF #23	Mid HF #24	Mid HF #25
P1-P3	0	0	0	2	0	0
P10 - P15	7	7
P20 - P35	11	14	15	10	9	9	10	8	10	11	7	9	10	6	8
P45 - P50	12	10	11	11	11	14	11	15	14	14	10
6M - 10M	10	9	9	14	11	11	15	11
# of HF with signal	Lower HF #1	Lower HF #2	Lower HF #3	Lower HF #4	Lower HF #5	Lower HF #6	Lower HF #7	Lower HF #8	Lower HF #9	Lower HF #10	Lower HF #11	Lower HF #12	Lower HF #13	Lower HF #14	Lower HF #15	Lower HF #16	Lower HF #17	Lower HF #18	Lower HF #19	Lower HF #20	Lower HF #21	Lower HF #22	Lower HF #23	Lower HF #24	Lower HF #25
P1-P3	0	0	0	0	0	0
P10 - P15	2	0
P20 - P35	11	14	15	10	9	9	10	8	10	11	7	9	10	6	8
P45 - P50	12	10	11	11	11	14	11	15	14	14	10
6M - 10M	10	9	9	14	11	11	15	11
% of HF	Upper HF #1	Upper HF #2	Upper HF #3	Upper HF #4	Upper HF #5	Upper HF #6	Upper HF #7	Upper HF #8	Upper HF #9	Upper HF #10	Upper HF #11	Upper HF #12	Upper HF #13	Upper HF #14	Upper HF #15	Upper HF #16	Upper HF #17	Upper HF #18	Upper HF #19	Upper HF #20	Upper HF #21	Upper HF #22	Upper HF #23	Upper HF #24	Upper HF #25
P1-P3	0.571429	0.875	0.571429	0.888889	0.5	0.75
P10 - P15	1	1
P20 - P35	1	1	1	1	1	0.9	1	1	1	1	0.875	1	1	0.857143	1
P45 - P50	1	1	1	1	1	1	1	1	1	1	1
6M - 10M	1	1	1	1	1	1	1	1
% of HF	Mid HF #1	Mid HF #2	Mid HF #3	Mid HF #4	Mid HF #5	Mid HF #6	Mid HF #7	Mid HF #8	Mid HF #9	Mid HF #10	Mid HF #11	Mid HF #12	Mid HF #13	Mid HF #14	Mid HF #15	Mid HF #16	Mid HF #17	Mid HF #18	Mid HF #19	Mid HF #20	Mid HF #21	Mid HF #22	Mid HF #23	Mid HF #24	Mid HF #25
P1-P3	0	0	0		0	0
P10 - P15	1	1
P20 - P35	1	1	1	1	1	0.9	1	1	1	1	0.875	1	1	0.857143	1
P45 - P50	1	1	1	1	1	1	1	1	1	1	1
6M - 10M	1	1	1	1	1	1	1	1
% of HF	Lower HF #1	Lower HF #2	Lower HF #3	Lower HF #4	Lower HF #5	Lower HF #6	Lower HF #7	Lower HF #8	Lower HF #9	Lower HF #10	Lower HF #11	Lower HF #12	Lower HF #13	Lower HF #14	Lower HF #15	Lower HF #16	Lower HF #17	Lower HF #18	Lower HF #19	Lower HF #20	Lower HF #21	Lower HF #22	Lower HF #23	Lower HF #24	Lower HF #25
P1-P3	0	0	0	0	0	0
P10 - P15	0.285714	0
P20 - P35	1	1	1	1	1	0.9	1	1	1	1	0.875	1	1	0.857143	1
P45 - P50	1	1	1	1	1	1	1	1	1	1	1
6M - 10M	1	1	1	1	1	1	1	1
# of HF	Total # of HF #1	Total # of HF #2	Total # of HF #3	Total # of HF #4	Total # of HF #5	Total # of HF #6	Total # of HF #7	Total # of HF #8	Total # of HF #9	Total # of HF #10	Total # of HF #11	Total # of HF #12	Total # of HF #13	Total # of HF #14	Total # of HF #15	Total # of HF #16	Total # of HF #17	Total # of HF #18	Total # of HF #19	Total # of HF #20	Total # of HF #21	Total # of HF #22	Total # of HF #23	Total # of HF #24	Total # of HF #25
P1-P3	7	8	7	9	8	8
P10 - P15	4	5
P20 - P35	13	12	14	12	9	9	9	11	8	10	11	10	9	11	8	9
P45 - P50	15	14	15	15	15	12	11	11	10	12	10	11	6
6M - 10M	13	11	8	10	12	7	10	12	13
# of HF with signal	IFE #1	IFE #2	IFE #3	IFE #4	IFE #5	IFE #6	IFE #7	IFE #8	IFE #9	IFE #10	IFE #11	IFE #12	IFE #13	IFE #14	IFE #15	IFE #16	IFE #17	IFE #18	IFE #19	IFE #20	IFE #21	IFE #22	IFE #23	IFE #24	IFE #25
P1-P3	0	0	0	0	0	0
P10 - P15	0	0
P20 - P35	10	10	13	10	8	8	9	7	7	8	10	8	6	10	8	8
P45 - P50	12	12	11	9	9	10	8	11	9	11	9	11	6
6M - 10M	13	11	8	10	12	7	10	12	13
% of HF	IFE #1	IFE #2	IFE #3	IFE #4	IFE #5	IFE #6	IFE #7	IFE #8	IFE #9	IFE #10	IFE #11	IFE #12	IFE #13	IFE #14	IFE #15	IFE #16	IFE #17	IFE #18	IFE #19	IFE #20	IFE #21	IFE #22	IFE #23	IFE #24	IFE #25
P1-P3	0	0	0	0	0	0
P10 - P15	0	0
P20 - P35	0.769231	0.833333	0.928571	0.833333	0.888889	0.888889	1	0.636364	0.875	0.8	0.909091	0.8	0.666667	0.909091	1	0.888889
P45 - P50	0.8	0.857143	0.733333	0.6	0.6	0.833333	0.727273	1	0.9	0.916667	0.9	1	1
6M - 10M	1	1	1	1	1	1	1	1	1
